# Supplementary material for: The C. elegans truncated insulin receptor DAF-2B regulates survival of L1 arrested larvae
Source: PLoS One. 2023 Jul 20;18(7):e0288764. doi: 10.1371/journal.pone.0288764 (PMC10358897; doi:10.1371/journal.pone.0288764)
Supplement: S2 File — (XLSX) [file pone.0288764.s002.xlsx]

## Sheet: Figure 1A
	Replicate 1
					Raw data
		Survival Input				Control					daf-2b(Δ)
	Days of Starvation	Control	daf-2b(Δ)		Days of Starvation	Tech Rep 1	Tech Rep 2	Tech Rep 3	Average	Total n	Tech Rep 1	Tech Rep 2	Tech Rep 3	Average	Total n
	1	98	99		1	92.5926	100	100	97.5309	341	100	99.115	98.1132	99.0761	409
	6	86	78		6	88.6076	84.7619	84.4156	85.9284	261	81.5385	73.4177	78.3333	77.7632	204
	9	80	74		9	88.4615	78.75	74.2857	80.4991	228	74.2857	75	73.4177	74.2345	229
	11	80	66		11	87.9518	78.9474	82.3529	83.084	244	67.0732	65.625	65.3846	66.0276	256
	13	74	56		13	74.6988	70.7865	76.6234	74.0362	249	58.1395	51.6854	59.5238	56.4496	259
	15	56	37		15	57.6471	51.25	57.7465	55.5478	236	35	41.1111	34.1176	36.7429	295
	17	34	25		17	35.2941	33.3333	34.4828	34.3701	259	26.1364	28.0899	21.2121	25.1461	276
	19	19	13		19	14.2857	21.0526	22.4719	19.2701	275	10.5882	16.8539	12.1212	13.1878	273
	21	11	3		21	12.7907	10.5882	9.09091	10.8233	248	3.15789	2.40964	4.28571	3.28442	248
	24	0	0		24	1.31579	0	0	0.438596	241	0	0	0	0	239
	27				27	0			0	72
	Median Survival	17	15
	Log Rank		p=0.0095(**)
	Replicate 2
					Raw data
		Survival Input				Control					daf-2b(Δ)
	Days of Starvation	Control	daf-2b(Δ)		Days of Starvation	Tech Rep 1	Tech Rep 2	Tech Rep 3	Average	Total n	Tech Rep 1	Tech Rep 2	Tech Rep 3	Average	Total n
	1	100	100		1	100	100	100	100	307	100	100	100	100	346
	10	99	98		10	100	100	96.1538	98.7179	262	93.8144	100	100	97.9381	288
	13	89	89		13	92.8571	84.8837	88.172	88.6376	277	79.1209	92.7083	94.6667	88.832	262
	15	89	63		15	94.3182	92.7711	95.098	94.0624	273	58.1633	57.732	72.6316	62.8423	290
	18	59	45		18	56.6667	62.3377	57.3171	58.7738	249	41.3462	44.0367	49.0566	44.8132	319
	20	38	16		20	26.6667	48.8636	39.4366	38.3223	249	19.1919	13.1313	15.5963	15.9732	307
	23	12	4		23	13.3333	11.7647	10.7143	11.9374	259	5.15464	2.15054	4.44444	3.91654	280
	26	0	0		26	0	0	0	0	275	0	0	0	0	291
	Median Survival	20	18
	Log Rank		p=0.0002(***)
	Replicate 3
					Raw data
		Survival Input				Control					daf-2b(Δ)
	Days of Starvation	Control	daf-2b(Δ)		Days of Starvation	Tech Rep 1	Tech Rep 2	Tech Rep 3	Average	Total n	Tech Rep 1	Tech Rep 2	Tech Rep 3	Average	Total n
	1	100	99		1	100	100	100	100	289	98.8889	98.7342	100	99.2077	278
	6	93	97		6	93.9394	84.3373	100	92.7589	273	96.7742	92.7835	100	96.5192	295
	10	92	94		10	92.2222	90.4255	94.6237	92.4238	277	91.5789	92.233	97.0874	93.6331	301
	13	92	94		13	93.578	100	94.3396	95.9725	300	94.4444	95.6044	100	96.6829	291
	15	92	78		15	91.2088	99	91	93.7363	291	71.9626	77.5281	84	77.8302	296
	17	85	72		17	80.2326	84.1584	89.2157	84.5356	289	57.5758	82.7586	75	71.7781	274
	19	72	53		19	64	75	75.6522	71.5507	315	40	57.2816	61.2245	52.8353	306
	21	67	38		21	69	70.3125	61.4583	66.9236	260	31.25	42.4528	40.8163	38.1731	300
	24	42	21		24	45.977	46.3918	32.2581	41.5423	277	25.8427	23.7113	14.4444	21.3328	276
	26	32	6		26	32.2314	42.0168	21.5686	31.9389	342	6.79612	2.06186	7.9646	5.60752	290
	29	13	2		29	7.14286	11.5789	21.2121	13.3113	292	2.10526	4.21053	0.934579	2.41679	297
	31	10	0		31	9.78261	11.3924	7.77778	9.65093	261	0	0	0	0	305
	34	3			34	3.37079	3.61446	2.66667	3.2173	247
	37	0			37	0	0	0	0	291
	Median Survival	24	21
	Log Rank		p<0.0001 (***)

## Sheet: Figure 1B 
	Replicate 1
							Raw data
		Survival Input						Control					daf-2b(Δ)					daf-16					daf-16; daf-2b(Δ)
	Days of Starvation	Control	daf-2b(Δ)	daf-16	daf-16; daf-2b(Δ)		Days of Starvation	Tech Rep 1	Tech Rep 2	Tech Rep 3	Average	Total n	Tech Rep 1	Tech Rep 2	Tech Rep 3	Average	Total n	Tech Rep 1	Tech Rep 2	Tech Rep 3	Average	Total n	Tech Rep 1	Tech Rep 2	Tech Rep 3	Average	Total n
	1	98	100	100	98		1	97.7778			97.7778	90	100			100	84	100			100	70	97.619			97.619	84
	4	98	99	93	91		4	97.6471	100	100	99.2157	275	100	96.9388	98.7952	98.578	263	100	89.3333	89.8876	93.0737	243	92.4731	91.5663	88.0435	90.6943	268
	6	97	95	34	44		6	91.5663	98.6111	100	96.7258	233	92.8571	94.9367	97.3333	95.0424	238	25.6098	46.7532	28.5714	33.6448	243	43.1579	41.1765	47	43.7781	297
	8	96	91	5	12		8	97.4359	94.1176	95.4545	95.6694	251	83.7209	92.9412	96.5909	91.0843	259	4.90196	6.81818	2.5	4.74005	270	7.92079	10.989	17.0732	11.9943	274
	10	96	88	0	0		10	98.0198	95.8904	92.8571	95.5891	258	85.7143	93.2584	85.1852	88.0526	247	0	0	0	0	250	0	0	0	0	241
	12	88	77				12	95.6522	84.2697	85.5263	88.4827	257	72.2222	73.75	83.75	76.5741	268
	14	76	68				14	78.3133	81.0811	70	76.4648	237	67.1429	68.9655	66.6667	67.5917	238
	16	58	55				16	55	58.6207	61.3333	58.318	242	61.5385	49.4737	53.8462	54.9528	251
	18	38	24				18	36.4583	41.4634	35.1852	37.7023	232	31.1828	20	20.5128	23.8985	246
	20	19	10				20	21.7949	13.3333	20.4819	18.5367	251	5.49451	12.5	12.2222	10.0722	293
	22	4	6				22	2.22222	5.12821	3.48837	3.61293	254	7	2.22222	7.86517	5.6958	279
	24	1	0				24	0	2.24719	0	0.749064	253	0	0	0	0	264
	26	0					26	0			0	93
	Median Survival	18	18	6	6
	Log Rank		p=0.1096	p<0.0001		vs Control
					p<0.0001	vs daf-2b(Δ)
					p=0.1146	vs daf-16
	Replicate 2
							Raw data
		Survival Input						Control					daf-2b(Δ)					daf-16					daf-16; daf-2b(Δ)
	Days of Starvation	Control	daf-2b(Δ)	daf-16	daf-16; daf-2b(Δ)		Days of Starvation	Tech Rep 1	Tech Rep 2	Tech Rep 3	Average	Total n	Tech Rep 1	Tech Rep 2	Tech Rep 3	Average	Total n	Tech Rep 1	Tech Rep 2	Tech Rep 3	Average	Total n	Tech Rep 1	Tech Rep 2	Tech Rep 3	Average	Total n
	1	98	99	98	99		1	97.9167			97.9167	48	98.5714			98.5714	70	98.3193			98.3193	119	98.7654			98.7654	81
	4	98	98	98	97		4	100	100	100	100	264	100	96.7033	96.5909	97.7647	257	92.7711	100	100	97.5904	245	96.5909	93.9394	100	96.8434	284
	6	98	98	47	58		6	100	100		100	176	100	98.6486	100	99.5495	251	32	66.25	42.2535	46.8345	226	49.2958	57.3171	66.6667	57.7598	231
	8	98	90	7	16		8	100	100	98.7654	99.5885	251	100	90	78.5714	89.5238	237	9.41176	6.0241	5.74713	7.061	255	18.9474	8.86076	20	15.936	259
	10	98	90	0	0		10	100	94.6667	100	98.2222	227	98.6301	100	80.7692	93.1331	233	0	0	0	0	221	0	0	1.21951	0.406504	240
	12	94	82				12	92.9412	92.3077	96.1538	93.8009	254	81.0526	74.359	89.3333	81.5816	248
	14	80	65				14	84.1463	75	79.5181	79.5548	249	65.9341	58.1395	70.3297	64.8011	268
	16	62	49				16	67.8161	53.5714	64.1975	61.8617	252	46.4286	53.125	47.3684	48.974	275
	18	62	49				18	57.3034	66.6667	66	63.3233	264	53.8462	58.75	41.3333	51.3098	233
	20	54	31				20	47.4359	67.7778	48	54.4046	243	24	33.7662	35.2113	30.9925	223
	22	32	13				22	30.137	36.6667	30.3797	32.3945	242	15.1899	13.3333	9.33333	12.6188	229
	24	21	9				24	27.3973	13.253	22.7848	21.145	235	3.94737	10	11.6883	8.54523	233
	26	18	4				26	14.4737	16	24.0964	18.19	234	4.93827	2.85714	4.87805	4.22449	233
	28	4	2				28	6.66667	3.94737	2.66667	4.4269	226	1.31579	2.46914	2.66667	2.15053	232
	30	1	0				30	1.2987	0	1.28205	0.860251	229	0	0	1.04167	0.347222	250
	Median Survival	22	16	6	8
	Log Rank		p=0.0002	p<0.0001		vs Control
					p<0.0001	vs daf-2b(Δ)
					p=0.0428	vs daf-16
	Replicate 3
							Raw data
		Survival Input						Control					daf-2b(Δ)					daf-16					daf-16; daf-2b(Δ)
	Days of Starvation	Control	daf-2b(Δ)	daf-16	daf-16; daf-2b(Δ)		Days of Starvation	Tech Rep 1	Tech Rep 2	Tech Rep 3	Average	Total n	Tech Rep 1	Tech Rep 2	Tech Rep 3	Average	Total n	Tech Rep 1	Tech Rep 2	Tech Rep 3	Average	Total n	Tech Rep 1	Tech Rep 2	Tech Rep 3	Average	Total n
	1	93	91	98	92		1	93.3333			93.3333	90	91.0112			91.0112	89	98.3871			98.3871	62	91.5789			91.5789	95
	4	93	90	91	82		4	96.7742	100		98.3871	169	90.4762	89.5349		90.0055	170	92.7835	89.4118		91.0976	182	84.3373	78.8889		81.6131	173
	6	93	90	54	66		6	100	100	100	100	272	100	100	97.3684	99.1228	256	47.0588	55.7377	58.3333	53.71	230	65.4321	72.7273	60	66.0531	238
	8	93	90	5	21		8	100	100	100	100	264	100	96.4706	97.4026	97.9577	247	6.66667	2.85714	6.32911	5.28431	224	14.4578	25.2874	24.7059	21.4837	255
	10	93	88	0	0		10	100	94.0476	95.7895	96.6124	264	90.3614	93.6709	80.4598	88.164	249	0	0		0	156	0	0		0	153
	13	93	85				13	100	100	96.6292	98.8764	249	79.2683	88	86.5672	84.6118	224
	15	85	60				15	80.7229	81.8182	91.8605	84.8005	257	65.7143	57.3333	58.0645	60.3707	238
	17	73	60				17	73.6842	72.7273	72.9412	73.1176	249	64.6341	60	74.4444	66.3595	247
	19	65	43				19	65	71.25	57.8947	64.7149	236	35.5263	48.1928	44	42.573	234
	21	51	32				21	53.8462	47.619	52.5	51.3217	242	25.3012	33.3333	38.5542	32.3963	262
	23	29	13				23	34.5238	28.7356	22.7848	28.6814	250	9.78261	11.1111	18.8119	13.2352	283
	25	6	0				25	7.79221	6.38298	4.70588	6.29369	256	0	0	0	0	267
	28	4					28	4.25532	2.75229		3.50381	203
	Median Survival	23	19	8	8
	Log Rank		p=0.0003	p<0.0001		vs Control
					p<0.0001	vs daf-2b(Δ)
					p=0.0148	vs daf-16

## Sheet: Figure 2D
	Replicate 1
					Raw data
		Survival Input				hlh-8p::GFP					daf-2b(Δ); hlh-8p::GFP
	Days of Starvation	hlh-8p::GFP	daf-2b(Δ); hlh-8p::GFP		Days of Starvation	Tech Rep 1	Tech Rep 2	Tech Rep 3	Average	Total n	Tech Rep 1	Tech Rep 2	Tech Rep 3	Average	Total n
	1	100	99		1	100	100	100	100	340	97.8947	100	100	99.2982	304
	5	96	95		5	100	88.4615	100	96.1538	300	94.7917	93.3333	97.8495	95.3248	264
	10	92	85		10	86.2745	90.2174	100	92.164	290	82.1053	90.2174	81.9149	84.7458	281
	12	92	74		12	86.6667	92.6829	98.0952	92.4816	318	71	73.4694	76.2887	73.586	295
	14	77	33		14	77.6699	71	82.6923	77.1207	307	45.6522	28.2609	26.4368	33.4499	271
	17	62	27		17	61.4035	60.9524	62.3656	61.5738	312	27.0588	22.3214	30.6122	26.6642	295
	19	46	8		19	58.8235	33.6735	46.6667	46.3879	290	6.38298	6.59341	9.80392	7.59344	287
	22	19	1		22	13.5802	10.6796	32.2917	18.8505	280	3.06122	0	1.25	1.43707	248
	25	10	0		25	8.43373	18.0556	3.4188	9.96936	272	0	0	0	0	274
	28	2			28	2.5	2.83019	2.06186	2.46401	323
	31	0			31	0	0	0	0	305
	Median Survival	19	14
	Log Rank		p<0.0001
	Replicate 2
					Raw data
		Survival Input				hlh-8p::GFP					daf-2b(Δ); hlh-8p::GFP
	Days of Starvation	hlh-8p::GFP	daf-2b(Δ); hlh-8p::GFP		Days of Starvation	Tech Rep 1	Tech Rep 2	Tech Rep 3	Average	Total n	Tech Rep 1	Tech Rep 2	Tech Rep 3	Average	Total n
	1	98	99		1	100	92.9412	100	97.6471	208	96.1538	100	100	98.7179	271
	5	98	95		5	98.0952	100	96.0526	98.0493	279	88.4615	97.561	100	95.3408	243
	10	90	83		10	91.1392	89.6104		90.3748	156	80.8219	86.3014	80.8511	82.6581	240
	12	88	75		12	92.6829	82.8829		87.7829	193	70.8333	80.2326	75	75.3553	258
	14	73	56		14	71.9512	69.863	76.8421	72.8854	250	57.8313	48.0519	60.9195	55.6009	247
	17	45	41		17	48.8889	43.6782	42.2222	44.9298	267	41.1111	41.573	40.8333	41.1725	299
	19	19	14		19	15	23.0769	18.5714	18.8828	228	10.7143	11.4286	20	14.0476	224
	22	5	2		22	4.54545	4.70588	5.71429	4.98854	243	3.22581	2.04082	0.980392	2.08234	293
	25	1	2		25	0	1.35135		0.675676	114	2.85714	1.11111		1.98413	160
	28	0	0		28	0	0		0	150	0	0	0	0	236
	Median Survival	17	17
	Log Rank		p=0.1351
	Replicate 3
					Raw data
		Survival Input				hlh-8p::GFP					daf-2b(Δ); hlh-8p::GFP
	Days of Starvation	hlh-8p::GFP	daf-2b(Δ); hlh-8p::GFP		Days of Starvation	Tech Rep 1	Tech Rep 2	Tech Rep 3	Average	Total n	Tech Rep 1	Tech Rep 2	Tech Rep 3	Average	Total n
	1	100	100		1	100	100	100	100	337	100	100	100	FALSE	347
	5	100	97		5	100	100	99.0566	99.6855	303	92.0455	100	100	97.3485	272
	10	98	88		10	100	94.8454	100	98.2818	289	86.7347	85.0575	90.8333	87.5418	305
	12	95	72		12	94.3396	97.0297	92.381	94.5834	312	63.3333	74.2574	79.798	72.4629	320
	14	91	57		14	98.1308	92.3913	82.3009	90.941	312	64.4444	45.1923	61.3208	56.9858	300
	16	62	42		16	69.6078	61.5385	54.5455	61.8973	292	37.3626	50.8929	38.0435	42.0997	295
	19	54	15		19	47	54.6296	59.4059	53.6785	309	12.6126	20.7547	11.8812	15.0828	318
	21	21	4		21	21.0084	22.807	18.9474	20.9209	328	5.94059	3.53982	3.4188	4.29974	331
	24	5	1		24	6.18557	2.94118	4.80769	4.64481	303	0.943396	1.9802	0	0.974531	304
	27	1	0		27	0	2.22222	0	0.740741	284	0	0	0	0	305
	31	0			31	0	0	0	0	262
	Median Survival	21	16
	Log Rank		p<0.0001

## Sheet: Figure 6A
	Replicate 1
					Raw data
		Survival Input				N2					myo-2p::tdTomato
	Days of Starvation	N2	myo-2p::tdTomato		Days of Starvation	Tech Rep 1	Tech Rep 2	Tech Rep 3	Average	Total n	Tech Rep 1	Tech Rep 2	Tech Rep 3	Average	Total n
	1	99	93		1	100	96.4912	100	98.8304	257	91.5789	94.6667	93.1034	93.1164	257
	5	99	93		5	100	100	96.7742	98.9247	300	100	100	100	100	165
	10	99	93		10	98.9899	100	97.9798	98.9899	295	95.8333	94.6429	100	96.8254	201
	13	88	85		13	94.4444	80.5825	89.6907	88.2392	290	91.25	81.9672	81.6667	84.9613	201
	16	46	60		16	42.8571	43.1579	51.5464	45.8538	283	68.2927	50	60.3774	59.5567	136
	19	19	22		19	13.2653	21.7391	21.7391	18.9145	282	22.2222	14	30.4348	22.219	159
	22	1	6		22	1.21951	0	1.04167	0.753726	270	9.80392	5.45455	3.84615	6.36821	158
	25	0	0		25	0	0	0	0	275	0	0		0	50
	Median Survival	16	19
	Log Rank		p=0.1461
	Replicate 2
					Raw data
		Survival Input				N2					myo-2p::tdTomato
	Days of Starvation	N2	myo-2p::tdTomato		Days of Starvation	Tech Rep 1	Tech Rep 2	Tech Rep 3	Average	Total n	Tech Rep 1	Tech Rep 2	Tech Rep 3	Average	Total n
	1	100	100		1	100	100	100	100	263	100	100	100	100	169
	5	99	93		5	98.9796	100	98.6842	99.2213	262	95.8333	94.2308	90.3846	93.4829	152
	10	98	93		10	100	94.5652	100	98.1884	279	90	95	94.2857	93.0952	180
	13	87	88		13	86.2745	91.3978	83.0189	86.8971	301	86.3636	96.0526	82.1918	88.2027	237
	16	64	65		16	53.75	77	61.8421	64.1974	256	66.25	66.2338	61.5385	64.6741	222
	18	55	63		18	67.7419	37	59.375	54.7056	257	66.6667	54.2857	66.6667	62.5397	232
	20	32	36		20	38.7097	29.6875	29.0323	32.4765	219	24.6753	38.6139	44.4444	35.9112	259
	23	6	10		23	2.5	8.95522	6.84932	6.10151	220	8.95522	10	11.7647	10.24	161
	26	0	0		26	0	0	0	0	170	0	0		0	100
	Median Survival	20	20
	Log Rank		p=0.3216
	Replicate 3
					Raw data
		Survival Input				N2					myo-2p::tdTomato
	Days of Starvation	N2	myo-2p::tdTomato		Days of Starvation	Tech Rep 1	Tech Rep 2	Tech Rep 3	Average	Total n	Tech Rep 1	Tech Rep 2	Tech Rep 3	Average	Total n
	1	99	94		1	97.561	100	100	99.187	251	91.7647	97.3684	93.8272	94.3201	242
	6	94	87		6	93.0233	94.8718	92.7536	93.5496	233	92.2222	82.9787	84.5361	86.579	281
	11	89	87		11	97.7528	80.5556		89.1542	161	92.3077	98.2609	92.381	94.3165	298
	14	79	83		14	83.3333	75	80	79.4444	255	82.5	85.1852	81.9277	83.2043	244
	16	72	78		16	64.1026	75.3425	76.087	71.844	243	78.9474	71.2766	84.5238	78.2493	254
	18	60	60		18	64	69.8113	46.1538	59.9884	155	51.4286	59.0164	68.2927	59.5792	213
	21	10	22		21	11.6279	4	14.5455	10.0578	148	27.027	15.1899	24.5902	22.269	214
	24	0	5		24	0	0	0	0	266	2.32558	4.87805	7.31707	4.84023	250
	27		2		27						0	1.08696	3.44828	1.51174	269
	31		0		31						0	0	0	0	253
	Median Survival	21	21
	Log Rank		p=0.1081

## Sheet: Figure 6B
	Replicate 1
					Raw data
		Survival Input				N2					ges-1p::DAF-2B Line 1			ges-1p::DAF-2B Line 2			ges-1p::DAF-2B Line 3
	Days of Starvation	N2	ges-1p::DAF-2B		Days of Starvation	Tech Rep 1	Tech Rep 2	Tech Rep 3	Average	Total n	Tech Rep 1	Tech Rep 2	Tech Rep 3	Tech Rep 1	Tech Rep 2	Tech Rep 3	Tech Rep 1	Tech Rep 2	Tech Rep 3	Average	Total n
	1	99	94		1	97.561	100	100	99.187	251	92.3077	92	90.4762	97.1429	100	90.3846	88.8889	97.3684	98.1818	94.0834	351
	6	94	91		6	93.0233	94.8718	92.7536	93.5496	233	90.4762	96.2963		96.6667	73.3333		96.6667	93.75	90.625	91.1163	223
	11	89	91		11	97.7528	80.5556		89.1542	161	93.3333	96.6667	100	100	96.4286		83.871	93.9394		94.8913	204
	14	79	80		14	83.3333	75	80	79.4444	255	80	100		83.871	73.913		60	83.3333		80.1862	153
	16	72	71		16	64.1026	75.3425	76.087	71.844	243	76	76.9231	52.381	80	71.4286		65	76		71.1047	163
	18	60	54		18	64	69.8113	46.1538	59.9884	155	45.4545	42.8571		50	80.9524	63.6364	45	54.1667	53.5714	54.4548	202
	21	10	13		21	11.6279	4	14.5455	10.0578	148	4	9.375		0	16.6667	8.82353	17.2414	36.6667		13.2533	222
	24	0	1		24	0	0	0	0	266	0	0	0	0	3.57143		0	0		0.510204	227
	27		0		27									0	0					0	55
	Median Survival	21	21
	Log Rank		p=0.9121
	Replicate 2
					Raw data
		Survival Input				N2					ges-1p::DAF-2B Line 1			ges-1p::DAF-2B Line 2			ges-1p::DAF-2B Line 3
	Days of Starvation	N2	ges-1p::DAF-2B		Days of Starvation	Tech Rep 1	Tech Rep 2	Tech Rep 3	Average	Total n	Tech Rep 1	Tech Rep 2	Tech Rep 3	Tech Rep 1	Tech Rep 2	Tech Rep 3	Tech Rep 1	Tech Rep 2	Tech Rep 3	Average	Total n
	1	98	97		1	98.6301	94.7368	100	97.789	242	100	90.9091	97.561	97.7273	100	100	100	90.9091		97.1383	376
	5	98	91		5	100	100	97.4026	99.1342	275	92.7273	88	92.3077	85	88.2353	94.3396	94.3396	86.4407	96	90.8211	483
	11	89	81		11	86.6667	94.8454	85.1064	88.8728	296	79.4118	83.3333	85	65.2174	76.3636	70.1754	88.6364	85.7143	96.6667	81.1688	389
	14	89	78		14	84.3373	94.5946	96.0396	91.6572	258	81.3953	78.4314		67.3913	69.7674	71.1538	81.8182	81.8182	90.625	77.8001	333
	16	72	75		16	77.381	75	63.3333	71.9048	266	78.7879	80.9524	72.2222	72.5	59.5238	75	76.6667	84.6154		75.0335	293
	18	67	58		18	72.043	65.2174	63.3333	66.8646	275	68.5714	56.25	55.2632	39.5349	45.9459	50	78.5714	70		58.0171	277
	20	39	39		20	30.8642	44.4444	41.1111	38.8066	244	36.8421	30	45	20.7547	27.5	34.2857	64.2857	35.4839	56.7568	38.9899	342
	23	10	12		23	11.1111	14.1176	3.7037	9.64415	220	14.2857	21.4286		1.75439	9.30233	17.0732	6.66667	10		11.5015	250
	26	1	1		26	2.5	0		1.25	172	3.22581	0		0	1.81818	2	0	0		1.00628	269
	30	1	1		30	0	2.35294	0	0.784314	238	0			3.0303	0	0				0.757576	106
	33	0	0		33	0	0	0	0	236				0	0					0	63
	Median Survival	20	20
	Log Rank		p=0.6886
	Replicate 3
					Raw data
		Survival Input				N2					ges-1p::DAF-2B Line 1			ges-1p::DAF-2B Line 2			ges-1p::DAF-2B Line 3
	Days of Starvation	N2	ges-1p::DAF-2B		Days of Starvation	Tech Rep 1	Tech Rep 2	Tech Rep 3	Average	Total n	Tech Rep 1	Tech Rep 2	Tech Rep 3	Tech Rep 1	Tech Rep 2	Tech Rep 3	Tech Rep 1	Tech Rep 2	Tech Rep 3	Average	Total n
	2	100	92		2	100	99.0099	100	99.67	277	92.7273	88.8889	95	87.8049	90	90.4762	100	90.6977	90.9091	91.8338	402
	6	96	92		6	93.4066	94.4444	100	95.9503	285	86.5385	93.3333	85.2941	97.619	97.7778	94.4444	90	88.1356	100	92.5714	392
	11	96	88		11	97.7273	100	100	99.2424	283	76.9231	85.7143	86.1111	89.1892	90.625	80	95.2381	97.9167	86.3636	87.5646	328
	14	84	75		14	79.1209	85.8824	87	84.0011	276	50	62.8571	73.0769	80.4878	76.6667	86.6667	82	85.7143	81.25	75.4133	338
	16	63	63		16	59.596	60.7143	68.75	63.0201	279	53.3333	40	38.7097	73.1707	63.6364	69.5652	85	60.9756	80	62.7101	358
	19	32	33		19	27.8351	33.3333	34.0426	31.737	281	21.0526	8.51064	16.6667	44.4444	34.1463	47.8261	35.7143	54.5455	36.5854	33.2769	365
	21	15	12		21	10.7527	16.6667	18.6275	15.3489	285	6.45161	0	0	15.625	34.4828	22.5806	9.09091	12.5	10.5263	12.3619	301
	24	2	1		24	4.44444	0.934579	0	1.79301	291	0	0	0	0	6.06061		2.5641	2.5	0	1.39059	271
	27	1	1		27	0	2.22222	0	0.740741	278	0	0	0	3.125	8		0	0	0	1.39062	165
	Median Survival	19	19
	Log Rank		p=0.5999

## Sheet: Figure 6C
	Replicate 1
					Raw data
		Survival Input				N2					tag-335p::DAF-2B Line 1			tag-335p::DAF-2B Line 2			tag-335p::DAF-2B Line 3
	Days of Starvation	N2	tag-335p::DAF-2B		Days of Starvation	Tech Rep 1	Tech Rep 2	Tech Rep 3	Average	Total n	Tech Rep 1	Tech Rep 2	Tech Rep 3	Tech Rep 1	Tech Rep 2	Tech Rep 3	Tech Rep 1	Tech Rep 2	Tech Rep 3	Average	Total n
	1	100	98		1	100	100	100	100	269	100	100	84	100	96	100	100	98.2456	100	97.5828	530
	5	93	98		5	91.6667	99	87.9518	92.8728	279	94	100	100	93.8776	95.9184	100	98.0769	100	96.5517	97.6027	488
	10	90	94		10	83.8095	93.0435	93.8776	90.2435	318	94	91.6667	92.4528	96.0784	100	94	92.5926	90.9091	92	93.7444	474
	13	59	74		13	63.6364	55.2941	58.3333	59.0879	280	68.4211	75.4717	74.0741	82.3529	70.4545	89.2857	66.1017	73.2143	68.6275	74.2226	481
	15	27	52		15	22.6804	24.1758	33.9623	26.9395	294	50	44	57.8947	68.6275	63.4615	72	38	37.037	38	52.1134	464
	17	9	29		17	11.0092	6.38298	8.79121	8.72779	294	26.3158	27.7778	31.3433	40	40	60.7843	12.7273	9.67742	9.43396	28.6733	509
	20	2	7		20	3.73832	1.04167	0	1.59333	298	7.54717	8.77193	5.88235	9.09091	19.6078	12.766	0	0	0	7.07402	457
	23	0	1		23	0	0	0	0	333	0	0	2.04082	0	1.63934	1.63934				0.886584	323
	26		0		26						0	0	0	0	0	0				0	340
	Median Survival	15	17
	Log Rank		p<0.0001
	Replicate 2
					Raw data
		Survival Input				N2					tag-335p::DAF-2B Line 1			tag-335p::DAF-2B Line 2			tag-335p::DAF-2B Line 3
	Days of Starvation	N2	tag-335p::DAF-2B		Days of Starvation	Tech Rep 1	Tech Rep 2	Tech Rep 3	Average	Total n	Tech Rep 1	Tech Rep 2	Tech Rep 3	Tech Rep 1	Tech Rep 2	Tech Rep 3	Tech Rep 1	Tech Rep 2	Tech Rep 3	Average	Total n
	1	100	98		1	100	100	100	100	263	90	100	92.5	100	100	100	100	100	97.5	97.7778	391
	5	99	98		5	98.9796	100	98.6842	99.2213	262	100	100	97.561	97.7273	100	100	92.6829	97.9167	98	98.2098	391
	10	98	98		10	100	94.5652	100	98.1884	279	95.6522	100		100	100		100	100		99.2754	265
	13	87	97		13	86.2745	91.3978	83.0189	86.8971	301	96.1538	95.6522	100	94	100	97.9167	95.4545	93.617	100	96.9771	410
	16	64	89		16	53.75	77	61.8421	64.1974	256	72	83.6735	80	98.2143	100	83.9286	100	89.5833	90.3846	88.6427	461
	18	55	71		18	67.7419	37	59.375	54.7056	257	58.8235	60.4651	60.6061	81.25	87.5	82.5	67.7419	72.2222		71.3886	346
	20	32	60		20	38.7097	29.6875	29.0323	32.4765	219	63.6364	54.5455		73.0769	62.963	81.25	40	47.8261		60.4711	268
	23	6	39		23	2.5	8.95522	6.84932	6.10151	220	12	17.3913		62.5	57.5	72.5	12.5			39.0652	192
	26	0	13		26	0	0	0	0	170	3.22581	3.0303	6.89655	27.027	16.6667	41.3793	4.7619	11.5385	2.85714	13.0426	271
	29		0		29						0	0	0	0	1.6129	0	0	0		0.201613	347
														0	0	0				0	160
	Median Survival	20	23
	Log Rank		p<0.0001
	Replicate 3
					Raw data
		Survival Input				N2					tag-335p::DAF-2B Line 1			tag-335p::DAF-2B Line 2			tag-335p::DAF-2B Line 3
	Days of Starvation	N2	tag-335p::DAF-2B		Days of Starvation	Tech Rep 1	Tech Rep 2	Tech Rep 3	Average	Total n	Tech Rep 1	Tech Rep 2	Tech Rep 3	Tech Rep 1	Tech Rep 2	Tech Rep 3	Tech Rep 1	Tech Rep 2	Tech Rep 3	Average	Total n
	1	100	99		1	100	100	100	100	317	100	100	100	97.619	95	100	100	97.2973	96.875	98.5324	414
	5	99	99		5	98.9474	99.0654	100	99.3376	302	100	94.3396	100	98.1818	100	100	100	100	100	99.169	452
	10	95	98		10	92.3077	96.2963	95.5556	94.7198	289	100	100	100	100	100	100	100	89.1304	88.8889	97.5577	419
	13	93	95		13	98.8764	94.1176	87.3418	93.4453	270	95	95.7447	92.4528	100	94	96.4912	98	100	86.6667	95.3728	444
	15	93	95		15	97.8947	88.172	93	93.0223	288	100	100	100	92.4528	98	100	86.0465	85.7143	100	95.8015	466
	17	82	87		17	79.1667	82.6531	84.6154	82.145	298	87.5	89.2857	92.7273	92.3077	83.0769	100	70.3704	82	82.9787	86.6941	413
	20	43	61		20	45.7143	45.6311	37.6238	42.9897	309	78	80	89.0909	53.5714	53.8462	56.8966	32.5	46.1538		61.2574	453
	22	27	40		22	24.2718	35.2941	21.7822	27.116	306	59.6491	75.9259	58.8235	41.6667	35.0877	29.0909	20	15.5556	21.4286	39.692	459
	24	13	22		24	14.2857	10.2041	13.2231	12.571	324	48.0769	38.3333	38.8889	15.6863	21.5686	12	10	6.97674	2.27273	21.5337	443
	27	2	8		27	1.96078	2.85714	0	1.60598	307	25	21.3115	16.3265	1.66667	3.63636	3.84615	0	0	2.38095	8.2409	445
	31	0	1		31	0	0	0	0	321	3.50877	2.89855	3.33333	0	0	0	0	0	0	1.0823	385
	34		1		34						0	1.88679	1.63934							1.17538	174
	Median Survival	20	22
	Log Rank		p=0.0104
